# Supplementary material for: Age-Dependent Risk of Long-Term All-Cause Mortality in Patients Post-Myocardial Infarction and Acute Kidney Injury
Source: J Cardiovasc Dev Dis. 2025 Apr 3;12(4):133. doi: 10.3390/jcdd12040133 (PMC12028031; doi:10.3390/jcdd12040133)
Supplement: Supplementary file 1 [file jcdd-12-00133-s001.zip]

Archive with 1 entries (1 files):
- jcdd-3478409-supplementary.pdf
